# Supplementary material for: Trend of HPV Molecular Epidemiology in the Post-Vaccine Era: A 10-Year Study
Source: Viruses. 2023 Sep 27;15(10):2015. doi: 10.3390/v15102015 (PMC10612033; doi:10.3390/v15102015)
Supplement: Supplementary file 1 [file viruses-15-02015-s001.zip]

Archive with 1 entries (1 files):
- viruses-2597081-supplementary.pdf
